# Supplementary material for: Statistical Nonparametric fMRI Maps in the Analysis of Response Inhibition in Abstinent Individuals with History of Alcohol Use Disorder
Source: Behav Sci (Basel). 2022 Apr 21;12(5):121. doi: 10.3390/bs12050121 (PMC9137506; doi:10.3390/bs12050121)
Supplement: Supplementary file 1 [file behavsci-12-00121-s001.zip]

Archive with 1 entries (1 files):
- behavsci-1654303-supplementary.csv
