# Supplementary material for: Statistical Nonparametric fMRI Maps in the Analysis of Response Inhibition in Abstinent Individuals with History of Alcohol Use Disorder
Source: Behav Sci (Basel). 2022 Apr 21;12(5):121. doi: 10.3390/bs12050121 (PMC9137506; doi:10.3390/bs12050121)
Supplement: Supplementary file 1 [file behavsci-12-00121-s001.zip › behavsci-1654303-supplementary.csv]

rand_id	group	age_mri	edu	days_abstinent_mri	drinkdays_1m_reg	drinkdays_1m	drinks_1d_reg	drinks_1d	ageofonset	maxdrinksaday	mmse	aveRT_run1	fgng_accu_per_run1_rc	fg_accu_per_run1_rc	fng_accu_per_run1_rc	fmri_ng_g_c01	fmri_ng_g_c02	fmri_ng_g_c03	fmri_ng_g_c04	fmri_ng_g_c05	fmri_ng_g_c06	fmri_ng_g_c07	fmri_ng_g_c08	fmri_ng_g_c09	fmri_ng_g_c10	fmri_ng_g_c11	fmri_ng_g_c12	fmri_ng_g_c13	fmri_gng_SC1	fmri_gng_SC2	fmri_gng_SC3
7761	Alcoholic	34.5	13	382	8	0	10	0	16	11	30	332.6985294	84.5	85	82.5	15.299378	-11.190434	-9.04219	-36.875252	14.077193	-0.58875	-22.04878	0.891374	-67.515572	-50.597286	2.988506	9.784722	40.676472	-1.449172425	0.67888527	0.443176128
3295	Alcoholic	39.9	10	1341	12	0	15	0	15	24	28	366.1970803	91.5	93.125	85	70.417976	46.52354	68.683014	-43.120026	20.259649	102.577499	7.582317	-10.872205	-16.795847	98.760178	58.758621	100.5625	-17.431372	0.702012521	0.462305317	0.041028654
5552	Alcoholic	42.5	13	347	20	0	25	0	19	25	29	344.7815126	78	74.375	92.5	0.946856	-2.748592	-14.024515	-20.450438	-17.636843	-14.3525	-14.410061	-16.670927	-74.446365	48.095024	4.942529	25.791666	-138.431366	-0.988054203	0.532337191	-0.981451551
7289	Alcoholic	27.8	8	710	20	0	14	0	13	24	30	319.7875	99.5	100	97.5	83.292648	61.384697	32.180161	-55.686447	-100.434212	77.006248	-14.408537	-92.82428	-45.3391	-48.60181	39.224136	-9	-37.617645	-0.048704904	-1.520983091	0.290706727
9014	Alcoholic	48.3	12	964	24	0	10	0	13	24	26	319.2337662	95	96.25	90	0.421181	23.717052	42.934437	35.105865	-33.026318	9.2725	42.282013	-69.373802	-16.66782	1.457014	32.839081	25.277779	-66.666664	-0.638712372	0.317740681	0.479886307
9628	Alcoholic	43.6	15	1319	7	0	8	0	12	15	28	318.04375	98.5	100	92.5	-51.697479	-13.776602	12.931015	-83.21241	-152.064911	19.32625	-2.894817	-87.837059	-65.536331	6.466063	17.649426	-25.326389	-91.196075	-1.16796572	-1.902402617	0.235904576
5921	Alcoholic	50.7	12	375	25	0	8	0	16	20	29	298.4539474	88	95	60	41.537598	47.145828	56.628849	-53.385029	-44.399124	53.794998	14.984756	-72.830673	-108.975777	47.190044	58.390804	40.319443	-131.450974	0.338044319	-0.490417304	-1.273937206
2246	Alcoholic	51.1	10	1453	30	0	18	0	15	20	22	335.3503185	97	98.125	92.5	37.804924	23.099121	44.291904	-28.449764	-61.697369	39.186249	20.859756	-36.261982	-139.460205	42.669682	17.936781	-7.604167	-31.460785	-0.262757994	-0.353253527	-0.527571555
2342	Alcoholic	48.3	12	887	28	0	10	0	15	30	28	400.8	77	71.875	97.5	59.950768	27.445745	17.363741	-69.83007	-21.213158	41.60125	18.417683	-17.019169	-102.955017	42.457012	25.936781	61.513889	-87.735291	0.015124143	0.090897285	-1.163276747
3315	Alcoholic	44.9	9	1462	31	0	3	0	15	12	29	349.5214286	89.5	87.5	97.5	36	41.920776	52.607185	-24.753878	-69.804382	50.869999	70.666161	-86.523964	72.930794	59.855202	48.568966	62.868057	22.313726	0.09462783	-0.748464881	1.796128802
8558	Comparison	23.8	17	46		1		1		3	28	278.03125	95.5	100	77.5	103.144882	79.742813	109.699547	-133.388397	-97.054382	148.837494	17.98628	-217.549515	10.467128	91.932129	87.327583	70.625	-1.539216	1.604478974	-3.046408477	0.760983562
3285	Comparison	26.5	14	647	5	0	2	0	21	8	29	368.9801325	95.5	94.375	100	47.418423	52.82391	32.306156	-66.742416	-40.699123	69.131248	36.003048	-60.083069	-91.076126	40.144798	44.747128	158.888885	-115.323532	0.578223564	-0.143772656	-1.206472656
8318	Alcoholic	47.9	12	384	20	0	16	0	12	24	21	350.8819444	88.5	90	82.5	25.526443	4.03672	-12.935575	-23.018206	16.992983	38.337502	45.878048	9.830671	-68.072662	22.515837	53.247128	50.993057	-102.676468	-0.448165079	1.158823957	-0.837589597
3188	Alcoholic	49.7	12	616	30	0	12	0	20	12	28	322.5379747	98.5	98.75	97.5	12.789089	21.845085	53.256557	-44.856373	-52.734211	26.754999	32.370426	-43.392971	-111.667824	101.588234	25.206896	-6.354167	5.627451	-0.223964857	-0.453247371	-0.037316839
9350	Alcoholic	43.4	10	6	8	8	2.5	2.5	12	16	28	374.7596154	71.5	65	97.5	16.548882	30.83765	5.792474	51.77478	27.478069	61.720001	84.152435	-10.329074	-76.799309	85.520363	5.988506	42.375	45.254902	-0.307946857	1.497450855	0.453751179
4144	Alcoholic	32.8	12	1670	25	0	5	0	18	10	29	361.3366337	69	63.125	92.5	27.915379	46.580612	37.087799	-8.505732	29.100878	-21.075001	28.021341	18.220448	28.712803	38.113121	99.206894	-24.534721	-28.039215	-0.493331468	1.045898101	0.624435841
2766	Alcoholic	25.6	11	14	3	3	1	1	14	36	28	327.2919708	86	85.625	87.5	60.430027	83.012466	98.090652	90.684425	28.154387	131.801254	81.582314	42.782749	36.408306	44.502262	57.45977	192.826385	29.970589	0.964796324	2.096244945	1.216412084
3255	Alcoholic	40.1	13	246	30	0	30	0	21	35	30	347.4370861	95.5	94.375	100	60.983715	69.009163	112.897377	-109.884697	-20.057896	47.337502	75.734756	-91.869011	-43.577854	116.92308	-20.017241	77.368057	28.617647	0.863905314	-0.956902104	0.067073924
6533	Comparison	27.7	17								28	293.2125	97.5	100	87.5	97.742096	68.329353	15.18187	-54.651382	-44.455265	50.2775	129.099091	-52.086262	-11.460208	41.624435	-27.977011	39.069443	-48.5	0.439504353	-0.290575639	-0.121027347
5250	Comparison	26.7	16								30	356.7594937	97.5	98.75	92.5	53.84903	40.469925	39.961803	-13.349292	-12.454386	37.598751	14.455792	6.194888	-82.823532	31.877829	7.942529	65.097221	-16.647058	-0.146621976	0.623732291	-0.264364581
4157	Comparison	21.6	16	10	2	2	1	1	20	12	29	290.572327	95.5	99.375	80	40.378677	56.890141	11.173888	-83.254211	-100.192108	-17.471251	6.164634	-28.939297	17.788927	80.470589	38.379311	66.951385	-60.215687	-0.175826793	-0.960499523	0.380959318
8460	Comparison	30.6	16								28	348.8923077	79	81.25	70	42.887558	46.669746	49.569557	-88.538773	-91.868423	35.830002	51.028965	18.105431	-93.159172	72.990952	19.724138	-10.097222	-98.813728	0.159246165	-0.680941696	-0.919218447
6254	Comparison	26.1	19	2	7	7	2	2	18	30	28	287.7295597	98	99.375	92.5	69.695427	70.886009	105.579819	-30.749832	-60.25351	35.259998	74.815552	-85.038338	-73.681664	79.067871	-10.114943	99.888885	-81.509804	0.834869308	-0.554623105	-0.679604772
5934	Alcoholic	48.1	14	760	30	0	8	0	21	19	27	309.8	90	93.75	75	16.534779	25.547871	13.460661	15.293999	-44.877193	43.966251	53.789635	-12.776358	-8.114187	58.32579	43.534481	49.0625	-163.460785	-0.164571188	0.560609788	-0.431031791
9232	Alcoholic	34.7	15	157	15	15	10	10	17	25	29	307.425	99	100	95	62.356049	46.459564	36.843784	-28.308159	-31.816668	53.446251	68.155487	30.031948	-13.937716	65.162895	119.356323	76.388885	-25.284313	0.434339669	0.590357008	0.317368778
3565	Alcoholic	48.9	14	292	15	0	8	0	14	20	30	366.6442953	93.5	93.125	95	83.73864	67.785988	100.700111	-37.004047	-28.732456	62.32375	58.155487	-40.41853	28.920416	107.610863	113.241379	108.743057	-75.970589	1.191552986	-0.080152165	0.154454267
7795	Comparison	26.5	16								29	324.5128205	96.5	97.5	92.5	64.382202	62.136669	4.554162	-46.285908	-16.439474	60.337502	27.283537	24.217253	-103.231834	34.837105	-3.258621	69.472221	-91.490196	0.130835822	0.611821329	-1.291422902
7763	Comparison	31.6	16								28	346.8211921	93.5	94.375	90	-58.867298	-31.489975	22.443558	12.927849	-33.357895	4.2525	53.530487	13.517571	-55.698963	-7.004525	-1.936782	60.451389	-149.254898	-1.196093225	1.057380073	-0.508063433
4413	Comparison	31.3	13	71		1		1		1	27	370.0740741	87.5	84.375	100	115.212318	109.458885	122.183578	92.345245	-14.704386	93.886253	76.506096	71.156548	-13.733564	145.248871	196.936783	175.951385	89.65686	1.789496444	1.748727334	1.326279329
6093	Comparison	27.8	18								30	320.1329114	98	98.75	95	27.783447	44.085529	75.629417	44.714092	13.048245	91.702499	26.628048	75.35463	19.401384	86.239822	103	163.972229	-56.294117	0.542285094	1.873550616	0.420163332
1680	Comparison	28.7	15								26	309.2138365	99	99.375	97.5	38.740177	24.07802	28.973204	-53.805798	-10.271052	12.705	18.335365	-50.18211	-69.391006	-34.35294	77.603447	18.784721	-195.254898	-0.250590703	0.15289571	-1.523655022
1483	Comparison	29.3	17	7	2	2	3	3	26	8	27	335.664557	97	98.75	90	119.302773	94.977623	106.259407	-66.256912	-75.010529	103.614998	44.57317	-100.801918	11.072664	72.746605	100.321838	126.222221	10.627451	1.536592246	-1.311803416	0.761507238
5760	Comparison	35.2	12								29	334.6582278	97	98.75	90	83.838516	12.883081	54.206955	26.343897	-48.532455	7.49375	-10.842988	-33.808308	-10.217993	32.013577	47.482758	-29.1875	8.656863	-0.492447938	-0.116566863	1.017420542
7986	Comparison	33.1	16	6		1		1		6	28	299.9496855	95	99.375	77.5	4.049619	43.394608	30.813568	52.22522	-47.967545	40.141251	16.297256	-50.121407	81.183388	-26.420815	24.689655	-19.118055	67.803925	-0.994430424	0.050536613	2.595506623
9374	Comparison	24.9	16	29		1		2		4	28	328.2025316	98.5	98.75	97.5	-4.215014	-15.818727	-29.873432	-31.976398	-75.316666	-11.78125	-3.349085	-39.910542	31.397924	-70.285065	87.775864	42.083332	24.411764	-1.500663806	-0.303246559	1.757962595
2164	Alcoholic	37.1	5	4228	30	0	22	0	13	48	21	379.3076923	83.5	81.25	92.5	-1.67812	1.242847	-10.895667	-24.16116	4.746491	10.22625	3.054878	24.399361	-34.539791	-59.266968	1.609195	67.194443	-8.09804	-1.27559511	1.046833982	0.362164634
6098	Comparison	32.5	16								28	314.6855346	99	99.375	97.5	32.46381	34.916798	29.125998	24.716116	-15.933333	29.442499	67.9375	34.48243	23.629757	31.289593	37.706898	86.236115	-89.735291	-0.168350327	1.253496462	0.233039544
5207	Alcoholic	32.5	11	3	15	15	7	7	14	8	26	344.1214286	89	87.5	95	-74.372971	-93.331528	-50.964081	-98.208359	-89.481583	-71.028748	-103.519814	-156.424927	-166.553635	-179.058823	-105.178162	-41.194443	-90.960785	-3.238713162	-1.678504251	-0.711570679
1106	Alcoholic	34.3	16	1279	30	0	7	0	18	16	28	303.0649351	93.5	96.25	82.5	8.166037	-4.602839	-26.303307	-68.429535	-51.925438	-14.83375	35.838413	-89.099045	-229.927338	-39.904976	30.109196	-77.229164	-241.980392	-0.929276767	-0.462675455	-3.016170079
4020	Comparison	33.8	17	14	2	2	5	5	24	8	30	333.3397436	96.5	97.5	92.5	72.99128	73.217613	63.416191	-31.263655	-25.442982	36.658749	14.6875	-40.207668	-100.352943	58.199097	-27.126436	11.958333	-70.990196	0.24022863	-0.134217267	-0.965479405
2453	Alcoholic	40.1	13	310	5	0	5	0	17	12	29	384.4390244	81	76.875	97.5	96.495033	59.676502	69.663055	-58.551586	-51.922806	63.043751	55.650913	-47.757187	-13.564013	97.488686	62.563217	83.166664	-55.549019	0.928936919	-0.533516293	-0.072998542
8115	Comparison	38.1	13	2	2	2	2	2	17	12	29	300.2	97	100	85	96.689598	105.12458	61.09407	20.194876	36.978069	61.28875	44.138718	104.555908	-56.958477	39.176472	118.522987	87.847221	-94.441177	0.923828181	2.112085585	-1.032944997
3787	Alcoholic	46.4	9	55	25	25	32	32	15	30	30	396.7826087	65.5	57.5	97.5	-13.436887	-14.462642	-32.635689	-25.300068	-31.300877	-31.497499	31.609756	-23.067093	-48.027683	-87.208145	-20.339081	-6.756945	-43.14706	-1.782595577	0.395728058	0.230378385
5734	Comparison	29.7	20	10	2	2	3	3	28	3	29	399.05	49.5	37.5	97.5	60.130394	58.723209	39.934437	-64.489548	-56.571053	36.403751	48.033535	-65.137383	-30.15571	5.809955	45.442528	17.965279	-72.450981	0.121382083	-0.692244894	-0.158176227
2483	Comparison	32.1	16								28	403.1428571	83	83.125	82.5	78.460159	82.883461	84.245155	-3.267026	-44.761402	96.573753	101.410065	-33.162941	2.221453	94.294121	43.178162	27.277779	-28.696079	0.96766919	-0.088678787	0.482085932
6390	Alcoholic	44.5	16	69	30	30	12	12	15	30	29	419.7777778	51.5	39.375	100	62.511829	63.009686	79.323257	-46.294674	-55.967545	128.417496	28.253048	9.990416	53.570934	120.027153	76.528732	102.395836	33.019608	0.913307223	-0.301040446	1.39409756
3354	Comparison	26	17								27	292.1392405	93.5	98.75	72.5	98.467468	86.27874	118.021667	-5.212407	-41.363159	94.557503	86.051826	-105.271568	-11.366782	76.92308	97.557472	22.625	-100.137253	1.386191258	-0.595416416	-0.152909354
6855	Comparison	26.9	16	20	3	3	3	3	22	4	29	339.8543046	95	94.375	97.5	72.224243	89.779678	113.570694	-79.574509	-48.757896	126.341248	29.041159	-157.552719	33.823528	117.597282	91.137932	85	-81.725487	1.547348092	-1.618885214	0.232455226
7169	Comparison	19.9	14	8	16	16	3	3	18	8	29	314.9536424	92	94.375	82.5	-15.34842	-27.660809	-28.800457	-77.98584	-56.382458	-46.880001	-49.777439	-84.431313	-62.193771	66.171944	-65.051727	-64.979164	-37.676472	-1.770831169	-1.070462899	0.071858331
7696	Comparison	21.9	16	7		2		7		9	30	318.408805	97.5	99.375	90	9.841208	-19.067734	1.193272	-46.257587	-41.755264	-31.415001	-50.134148	-31.664537	-74.418686	-20.579185	-27.206896	52.722221	-87.539215	-1.354376911	-0.055811468	-0.51046087
5032	Alcoholic	28.6	12	307	30	0	10	0	18	30	24	354.7974684	99	98.75	100	59.503109	53.961178	82.581528	-17.455158	-30.043859	55.306252	105.833839	-11.980831	-124.965401	82.633484	29.821838	46.041668	-79.34314	0.716770768	0.405426976	-1.126035341
1750	Comparison	25.2	18	7	4	4	6	6	16	15	30	301.0872483	92.5	93.125	90	47.908905	26.218819	61.842075	-76.37896	-68.493858	39.849998	25.8125	-54.884983	-61.906574	32.733032	59.787357	-4.048611	-73.411766	0.040003204	-0.935657885	-0.304132948
3048	Comparison	22.9	15	36	4	4	5	5	18	20	30	308.8930818	98	99.375	92.5	81.526894	45.794247	46.717789	-50.294674	-40.468422	50.852501	42.408535	-79.191696	-111.892731	109.606339	75.505745	97.611115	-126.676468	0.873277769	-0.334423144	-1.465897043
9171	Alcoholic	47.2	12	188	20	0	6	0	18	15	28	366.5	63	53.75	100	-17.195396	-9.704212	24.212656	18.889414	-27.911404	34.3675	113.568596	-68.166138	52.072666	-21.244345	86.482758	51.083332	16.568628	-0.722478184	0.441892438	1.853465227
2363	Comparison	20.2	14								30	319.4458599	94.5	98.125	80	48.427273	82.429001	45.510262	-33.540794	39.083332	49.756248	45.137196	-34.319489	-71.771629	9.932127	51.172413	103.493057	-122.588234	0.48995069	0.974163191	-1.36198389
8386	Comparison	19.8	12	104	1	1	1	1	18	5	30	274.1910828	96	98.125	87.5	64.882042	93.38372	155.009125	-32.933243	-34.183334	102.292503	109.080795	-19.191692	-33.619377	93.384613	197.879303	60.4375	-63.823528	1.793016821	0.011768933	-0.090122943
5814	Alcoholic	46.9	12	149	15	15	12	12	14	24	29	369.5036496	83	85.625	72.5	18.714533	3.145904	40.222347	-47.785568	-66.717545	14.46875	27.964939	-9.824281	17.608997	37.556561	55.270115	-47.847221	1.284314	-0.714589666	-0.524829701	1.200737999
9908	Comparison	22.8	15	0		2		1		2	27	321.3181818	94.5	96.25	87.5	23.760433	44.869267	43.722919	-1.506406	-28.554386	54.751251	94.792686	-3.447284	34.474049	89.977379	35.494251	20.576389	38.941177	-0.015470649	0.393737015	1.431543806
1699	Alcoholic	37.6	13	6	8	8	4	4	18	12	28	386.3660131	96.5	95.625	100	64.85775	33.88586	28.720638	-55.190155	-37.569298	59.588749	62.890244	-24.099041	-68.67128	-11.60181	41.471264	23.493055	2.794118	-0.056078705	-0.120864254	0.092037166
4957	Alcoholic	44.5	12	209	20	0	6	0	15	20	29	337.8101266	97	98.75	90	36.701969	73.813324	29.863171	25.955496	17.18158	49.3475	61.655487	-41.003197	-76.183388	19.375566	-20.816092	18.402779	5.147059	-0.183467746	0.876162365	0.009913145
